# Supplementary material for: Necrotizing Gingivitis: Microbial Diversity and Quantification of Protein Secretion in Necrotizing Gingivitis
Source: Antibiotics (Basel). 2021 Oct 1;10(10):1197. doi: 10.3390/antibiotics10101197 (PMC8532655; doi:10.3390/antibiotics10101197)
Supplement: Supplementary file 1 [file antibiotics-10-01197-s001.zip]

Archive with 12 entries (10 files):
- antibiotics-1361523-supplementary/
- antibiotics-1361523-supplementary/SuppFig_S1.pdf
- antibiotics-1361523-supplementary/SuppFig_S2.tiff
- antibiotics-1361523-supplementary/Supp_Table S1.pdf
- antibiotics-1361523-supplementary/Supp_Table S2.xlsx
- antibiotics-1361523-supplementary/Supp_Table S3.xlsx
- antibiotics-1361523-supplementary/__MACOSX/
- antibiotics-1361523-supplementary/__MACOSX/._SuppFig_1.pdf
- antibiotics-1361523-supplementary/__MACOSX/._SuppFig_2.tiff
- antibiotics-1361523-supplementary/__MACOSX/._SuppTable_1.pdf
- antibiotics-1361523-supplementary/__MACOSX/._Supp_Table2.xlsx
- antibiotics-1361523-supplementary/__MACOSX/._Supp_Table3.xlsx
