# Supplementary material for: Necrotizing Gingivitis: Microbial Diversity and Quantification of Protein Secretion in Necrotizing Gingivitis
Source: Antibiotics (Basel). 2021 Oct 1;10(10):1197. doi: 10.3390/antibiotics10101197 (PMC8532655; doi:10.3390/antibiotics10101197)
Supplement: Supplementary file 1 [file antibiotics-10-01197-s001.zip › antibiotics-1361523-supplementary/Supp_Table S2.xlsx]

## Sheet: Sheet 1
Supp_Table S2
Probe	p	pAdj	1A_Ging	2A_Ging	3A_Ging	4A_Ging	5A_Ging	6A_Ging	7A_Ging	8A_Ging	9A_Ging	10A_Ging	11A_Ging	12A_Ging	13A_Ging	14A_Ging	15A_Ging	16A_Ging	17A_Ging	18A_Ging	19A_Ging	20A_Ging	21A_Ging	31A_NG	32A_NG	33A_NG	34A_NG	35A_NG	36A_NG	37A_NG	38A_NG	39A_NG	40A_NG	42A_NG	43A_NG	44A_NG	45A_NG	46A_NG	47A_NG	48A_NG	49A_NG	50A_NG	51A_NG	52A_NG
Bacteroidetes	0	0	11.54	3.73	13.59	17.81	4.88	10.87	3.53	4.58	2.58	5.37	0.48	6.32	24.68	0	7.5	4.58	4.05	1.76	3.31	3.24	6.87	29.59	32.37	22.92	25.62	28.77	44.09	43.57	55.83	36.45	34.97	28.97	23.64	30.55	40.57	17.45	36.78	31.11	24.05	20.44	20.58	14.6
Bacteroides|Prevotella|Porphyromonas	0.0002	0.0012	0.26	0.88	0.55	2.53	0.21	0.95	2.32	1.56	1.63	1.63	1.61	1.44	1.31	3.71	2.67	4.18	3.39	4.64	0.98	1.1	2.56	0.77	1.81	1.02	1.48	0.65	0.66	0.94	0.83	1.18	0.27	0.85	0.26	0.3	0.78	0.66	0.53	0.14	0.21	0.33	0.83	0.2
Tannerella_forsythia	0.0701	0.4206	9.65	2.99	1.45	2.36	0.33	1.01	1.13	1.46	2.9	1.8	0.24	1.26	0.65	7.94	1.85	3.31	0.5	1.77	1.85	1.15	1.79	0.77	3.08	2.23	1	0.72	2.56	1.27	0.65	1.01	1.05	1.89	1.39	0.12	0.83	1.2	0.48	0.63	1.59	0.83	1.49	0.63
Prevotella	0.458	1	5.85	0.36	6.39	2.55	0.4	0.55	3.72	4.24	1.35	1.88	0.81	0.91	14.79	4.19	17.07	3.14	3.49	14.55	1.72	0.47	0.69	12.05	7.77	8.51	6.95	5.25	12.68	6.34	24.62	0.83	0.36	2.38	1.58	3.18	8.1	8.71	12.82	0.73	0.25	0.33	1.52	0.5
Porphyromonas_gingivalis	0.4728	1	0.55	0.2	0.17	1.15	0.01	0.25	0.25	0.78	0.03	0.08	0.11	0.32	0.21	0.44	0.22	0.1	0.01	0.07	0.12	0.01	0	0.21	0.39	0.16	0.05	1.66	0.32	0.03	0.47	0.23	0.3	0.21	0.02	0	0.17	0.01	0	0.04	0.18	0.02	0.01	0.02
Porphyromonas_endodontalis	0.5268	1	0.44	0.06	0.05	0.24	0.06	0.02	0.77	0.03	0.02	0.04	0.02	0.05	0.04	0	0.01	0.07	0.09	0	0.02	0.02	0.03	0.01	0.09	0.12	0.04	0	0.02	0.08	0	0.06	0	0.18	0.02	0.01	0.07	0.04	0.02	0.01	0.08	0.05	0.05	0
