# Supplementary material for: Necrotizing Gingivitis: Microbial Diversity and Quantification of Protein Secretion in Necrotizing Gingivitis
Source: Antibiotics (Basel). 2021 Oct 1;10(10):1197. doi: 10.3390/antibiotics10101197 (PMC8532655; doi:10.3390/antibiotics10101197)
Supplement: Supplementary file 1 [file antibiotics-10-01197-s001.zip › antibiotics-1361523-supplementary/Supp_Table S3.xlsx]

## Sheet: Sheet 1
Supp_Table S3
Protein	p	pAdj	1A_Ging	2A_Ging	3A_Ging	4A_Ging	5A_Ging	6A_Ging	7A_Ging	8A_Ging	9A_Ging	10A_Ging	11A_Ging	12A_Ging	13A_Ging	14A_Ging	15A_Ging	16A_Ging	17A_Ging	18A_Ging	19A_Ging	20A_Ging	21A_Ging	31A_NG	32A_NG	33A_NG	34A_NG	35A_NG	36A_NG	37A_NG	38A_NG	39A_NG	40A_NG	42A_NG	43A_NG	44A_NG	45A_NG	46A_NG	47A_NG	48A_NG	49A_NG	50A_NG	51A_NG	52A_NG
G-CSF	0.0001	0.003	21.56	22.53	15.35	25.8	16.5	8.17	11.95	16.66	12.42	15.68	32.64	12.74	13.72	19.27	16.01	30.36	14.05	13.25	17.96	29.71	18.62	21.23	55.42	35.9	29.06	19.59	27.1	47.95	40.78	39.48	22.53	77.83	22.21	32.64	52.17	53.48	31.01	34.92	11.76	18.94	79.78	24.16
HGF	0.0018	0.027	72.81	399.21	63.74	98.25	127.42	64.88	43.59	103.62	94.59	80.73	262.85	43.02	44.73	63.74	63.18	101.21	64.03	25.1	103.06	279.75	125.88	109.82	130.94	177.47	113.46	100.46	99.67	193.42	74.51	105.03	188.91	162.66	154.53	132.91	203.16	146.96	160.13	156.21	196.75	134.13	114.87	83.28
GM-CSF	0.0032	0.032	0.07	0.16	0.43	0.11	0.19	0.37	0.11	0.26	0.4	0.2	0.7	0.19	0.08	0.35	0.16	0.31	0.29	0.65	0.17	0.33	0.26	0.29	0.4	0.33	0.28	0.31	0.26	0.73	0.17	0.38	0.27	0.24	0.4	0.4	3.51	0.77	26.63	0.37	12.58	0.3	26.38	0.76
IL-13	0.0052	0.039	3.01	8.21	2.63	4.17	137.34	63.94	2.16	8.33	4.14	7.02	10.9	4.51	2.38	3.85	1.88	5.86	3.2	5.3	1.22	4.61	3.32	10.18	9.15	7.39	9.15	11.49	6.02	6.7	2.82	27.28	5.77	3.89	8.71	7.3	4.83	10.15	3.35	22.91	104.98	12.92	43.1	7.11
MIG	0.0071	0.0426	50.89	13.45	71.41	44.04	22.67	43.42	5.73	100.25	104.89	22.83	85.69	166.53	47.47	14.39	77.62	68	39.05	740.6	52.45	75.14	38.12	63.65	96.79	2129.28	57.11	63.02	162.54	58.05	396.67	184.94	42.79	39.68	122.5	50.27	143.47	50.27	96.53	483.45	292.69	116.28	85.68	141.31
TFN-Alpha	0.0099	0.0495	0.21	2.94	0.41	3.67	1.18	0.72	1.67	3.94	7.83	2.45	9.93	3.94	0.72	0.67	2.61	6.66	0.21	3.17	1.95	10.88	3	6.11	8.16	5.44	5.44	1.76	5.67	4.44	4.5	2.61	0.83	1.45	2.83	6.89	5.39	4.33	9.71	8.77	11.04	3.75	6	4.78
IL-15	0.02	0.084	5.23	22.25	7.61	9.78	51.97	56.01	20.08	27.93	92.25	35.78	204.85	47.38	23.33	7.41	8.29	21.57	6.59	60.58	37.94	51.97	32.8	39.82	41.72	49.81	43.06	133.15	78.32	100.27	26.31	71.6	27.66	115.46	4.96	11.41	27.93	116.29	65.42	230.57	823.13	49.66	127.47	10.05
IFN-Alpha	0.0224	0.084	26.2	15.91	34.37	85.1	45.32	46.96	33.2	40.67	41.13	56.28	92.98	28.77	55.11	31.8	32.74	34.83	46.73	66.05	58.37	94.14	46.26	18.25	29.7	32.97	21.29	15.45	50.46	26.66	52.79	51.39	38.8	35.3	29	38.34	44.86	25.73	43.93	24.8	30.4	34.95	39.5	37.87
IL-6	0.0336	0.0941	30.39	12.12	7.14	12.59	11.84	10.89	9.36	5.39	9.88	23.49	23.2	12.21	4.43	6.97	20.5	24.53	14.47	63.05	12.71	29.24	21.27	23.95	13.91	9.84	9.55	12.4	38.64	38.47	13.49	12.27	21.36	14.16	14.76	25.65	19.6	29.51	22.09	26.92	55.69	30.74	27.9	19.41
IL-2	0.0335	0.0941	0.53	0.51	1.07	2.84	0.65	3.99	1.38	3.28	13.12	1.38	20.02	1.78	1.86	0.52	0.99	4.86	1.54	2.17	1.38	2.25	4.86	1.34	3.75	3.55	1.5	0.95	6.31	6.16	2.92	3.71	0.9	4.78	2.8	2.65	1.07	9.31	7.57	10.13	253.75	4.03	13.71	3.63
IL-4	0.0345	0.0941	23.38	3.78	2.33	6.58	4.38	5.24	2.33	4.63	2.69	21.81	55.07	1.59	10.58	1.96	10.1	9.06	4.39	2.8	4.75	13.12	2.56	4.39	16.13	10.1	8.76	5.54	8.88	16.51	3.53	6.33	4.26	4.63	18.68	9.13	10.58	16.27	9.85	8.03	11.31	22.15	22.04	6.33
IL-5	0.0801	0.2003	0.26	0.37	0.26	2.83	0.33	0.37	0.37	2.19	0.29	0.37	2.59	0.35	3.01	0.19	0.38	1.04	0.37	0.2	0.1	0.23	0.2	0.5	1.35	1.81	0.17	0.44	0.64	1.75	0.22	0.47	0.23	0.28	0.3	0.69	0.5	1.2	0.36	1.05	5.51	0.69	5.6	1.49
IL-7	0.113	0.2608	6.32	6.32	6.32	6.32	6.32	6.32	6.32	6.32	6.32	6.32	56.85	6.32	6.32	6.32	6.32	12.4	6.32	6.32	6.32	6.32	6.32	6.95	37.8	6.32	20.7	13.89	46.06	11.19	6.32	6.32	6.01	6.32	6.32	1.55	6.32	6.32	43.31	4.06	309.46	6.32	80.24	7.44
IL-12	0.1459	0.3126	219.43	79.7	151.29	224.28	172.06	152.38	236.2	229.09	166.24	147.99	263.98	265.78	212.81	110.25	142.58	168.53	149.85	206.1	161.31	254.38	170.63	152.26	176.42	180.22	145.39	64.41	344.17	116.22	255.07	204.51	251.18	202.83	286.73	203.16	143.77	269.52	297.96	324.24	329.61	179.04	204.79	240.98
IL-1_Beta	0.2126	0.3986	7.4	6.87	7.4	6.34	6.21	11.86	1.59	6.87	9.49	6.61	35.84	4.06	5.82	5.82	12.12	20.96	4.23	6.34	5.29	8.45	12.12	30.73	7.4	4.76	3.18	6.61	12.12	25.09	13.95	7.92	5.29	2.83	5.82	7.92	11.07	8.45	12.38	23.79	387.8	9.23	20.44	5.82
IFN-Gamma	0.2083	0.3986	12.48	13.78	10.43	4.28	2.13	6.7	19.38	7.82	8.56	3.72	15.27	18.26	11.54	8.56	20.88	19.29	10.05	15.27	9.68	14.9	15.46	19.57	9.87	12.66	17.33	9.31	17.51	13.22	10.98	14.15	12.29	16.58	13.78	13.04	11.54	8.56	14.15	16.02	10.8	16.49	13.04	15.65
EGF	0.3058	0.5396	146.42	238.03	325.88	258.12	456.16	214.29	369.51	382.69	282.69	434.18	496.72	318.33	315.12	372.3	366.22	335.79	308.31	327.38	320.65	409.66	240.56	529.04	489.01	407.36	360.69	429.51	478.06	549.98	255.63	275.32	347.52	349.6	347.39	312.02	438.49	211.33	306.95	364.52	353.71	292.5	417.82	165.12
IL-17	0.3503	0.5838	5.31	6.12	4.5	1.11	1.11	13.57	6.07	1.11	2.02	1.11	11.24	4.86	1.11	1.11	1.98	24.17	2.2	1.72	0.91	10.79	12.95	1.75	17.75	15.86	7.51	9.22	6.34	7.69	3.37	16.18	1.11	4.09	0.72	5.44	4.36	1.11	5.8	13.31	4.9	0.98	2.06	5.62
IL-10	0.4062	0.6093	9.14	5.5	2.55	7.66	6.58	10.81	5.5	0.45	0.45	39.54	14.16	5.3	2.75	10.22	6.87	7.56	3.53	10.81	3.73	0.45	2.35	6.48	11.2	12.98	4.71	7.76	7.27	6.48	6.09	1.89	6.09	1.18	1.18	4.12	8.15	0.45	51.73	7.56	33.37	4.42	24.95	14.75
IL-1RA	0.3993	0.6093	103.56	88.39	15.19	21.44	26.35	23.23	13.85	21.89	44.66	59.84	58.94	16.08	3.57	17.87	32.6	51.13	7.15	18.76	36.62	198.47	45.55	40.2	42.87	51.36	12.51	5.81	74.12	18.76	27.25	7.15	75.45	36.18	39.75	15.19	49.12	41.53	50.02	49.12	33.05	82.15	157.94	63.41
FGF-Basic	0.4418	0.6245	2.71	3.1	2.32	4.25	4.45	10.39	1.55	2.71	6.37	5.02	27	2.59	3.87	1.94	3.1	4.54	2.71	3.87	3.48	6.18	4.25	2.32	5.79	4.25	2.71	2.52	5.02	15.15	5.79	3.48	3.48	5.02	3.48	9.25	2.32	4.25	5.79	5.02	5.79	2.13	5.41	3.1
IL-2R	0.458	0.6245	98.13	93.38	64.71	586.06	248.13	43.24	79.32	123.87	147.99	122.09	198.07	112.12	46.27	42.98	125.86	134.88	57.17	85.85	102.9	134.3	78.82	164.97	123.62	223.77	48.8	204.72	369.6	127.1	109.15	148.47	105.15	28.01	112.12	155.2	133.84	64.47	82.09	98.14	232.81	53.71	107.41	69.51
Eotaxin	0.5333	0.6956	104.69	51.71	171.68	282.24	172.04	149.5	112.93	177.86	229.74	193.21	213.87	119.97	193.4	87.79	150.42	125.41	151.94	311.98	281.7	247.38	194.08	57.72	115.7	65.74	122.86	6.52	273.41	8.19	314.01	276.77	162.62	237.1	183.91	195	188.93	131.41	246.18	45.92	154.34	156.74	128.86	198.35
MCP-1	0.6721	0.8065	179.71	123.81	196.47	627.23	320.58	415.58	200.03	370.85	248.92	446.02	575.72	269.29	434.38	279.85	328.83	431.84	582.74	356.69	495.41	764.54	453.48	724.56	314.25	264.83	139.52	313.68	608.12	355.65	720.07	414.99	590.8	338.97	303.22	236.28	372.34	182.22	453.92	311.11	233.9	356.32	258.58	377.71
VEGF	0.654	0.8065	5.88	2.81	3.05	3.19	3.45	1.18	2.31	1.62	1.99	4.26	5.5	2.6	2.2	0.85	2.55	4.27	3.02	1.89	2.07	4.18	0.87	1.68	2.62	1.66	1.27	0.68	10.52	6.09	3.91	2.74	3.41	1.78	1.52	2.8	1.58	6.12	4.69	6.94	3.59	2.24	2.02	6.46
MIP-1Alpha	0.7153	0.8083	24.43	160.5	32.72	141.13	34.71	22.16	18.62	8.7	21.15	52.83	77.5	11.76	33.72	35.47	76.05	130.03	12.27	51.12	55.06	800.47	122.6	14.81	6.92	34.47	13.29	7.17	29.71	103.59	12.27	4.61	52.34	55.02	28.93	177.63	198.87	25.43	80.65	78.7	149.11	204.97	10.23	55.07
MIP-1Beta	0.7275	0.8083	59.65	166.82	126.03	182.01	94.27	132.77	108.48	200.27	32.39	49.21	221.16	20.54	109.38	39.67	100.36	255.9	23.28	103.07	212.28	292.68	124.68	90.88	108.03	173.52	27.38	27.15	129.18	114.33	66	75.51	136.81	107.13	93.59	198.49	616.89	40.12	51.94	287.83	127.38	63.28	36.03	244.62
RANTES	0.8617	0.8813	8443.67	9384.87	6495.14	8680.21	8196.57	4359.41	8523.96	4846.73	2835.2	6254.57	8814.27	8006.32	5094.79	8527.94	8532.67	9123.65	5881.04	6613.47	7607.84	7174.86	5487.31	7162.8	14628.3	13177.2	11676.6	4413.93	5803.97	7819.89	9203.45	6764.42	8784.7	7129.06	6221	10135.8	6391.11	5179.16	5059.05	4600.52	6686.36	7222.59	6540.55	8078.09
IP-10	0.8617	0.8813	53.18	27.14	26.61	29.54	6.96	5.48	9.97	20.85	23.71	9.38	8.45	26.42	16.04	14.91	24.58	29.44	30.62	37.85	14.77	33.78	19.98	33.38	11.17	78.6	16.33	2.33	53.44	3.32	49.15	17.18	16.44	19.26	44.51	18.27	40.11	20.99	11.7	24.84	43.67	4.51	16.06	19
IL-8	0.8813	0.8813	1731.56	1870.28	333.38	4755.76	980.73	1218.1	803.93	1006.87	546.04	6897.18	2931.71	422.42	1845.34	1078.31	1023.6	2324.5	797.58	736.71	2072.24	18826.5	2438.7	862.42	1990.58	1212.08	556.03	88.04	1639.61	1923.55	201.85	2754.33	1363.04	1512.16	1864.91	2061.76	1299.52	1295.69	4559.42	1108.65	2383.92	2340.51	1680.56	1156.33
